# Supplementary material for: Purple: A Computational Workflow for Strategic Selection of Peptides for Viral Diagnostics Using MS-Based Targeted Proteomics
Source: Viruses. 2019 Jun 8;11(6):536. doi: 10.3390/v11060536 (PMC6630961; doi:10.3390/v11060536)
Supplement: Supplementary file 1 [file viruses-11-00536-s001.zip]

Archive with 5 entries (5 files):
- 20190315_Purple_suppl_figures_tables.docx
- dataS1.html
- dataS2.html
- dataS3.html
- dataS4.html
